# Supplementary material for: Suicidality in Adolescence: Insights from Self-Reports on Depression and Suicidal Tendencies
Source: J Clin Med. 2025 Feb 9;14(4):1106. doi: 10.3390/jcm14041106 (PMC11856103; doi:10.3390/jcm14041106)
Supplement: Supplementary file 1 [file jcm-14-01106-s001.zip]

Archive with 1 entries (1 files):
- jcm-3388041-supplementary.pdf
